# Supplementary material for: Remotely prescribed, monitored, and tailored home-based gait-and-balance exergaming using augmented reality glasses: a clinical feasibility study in people with Parkinson’s disease
Source: Front Neurol. 2024 May 30;15:1373740. doi: 10.3389/fneur.2024.1373740 (PMC11172158; doi:10.3389/fneur.2024.1373740)
Supplement: Data Sheet 2 — Supplementary Material Table S5. [file Data_Sheet_2.xls]

## Sheet: Demographics
	Headset (0 = HL2, 1 = ML2)	Age	Sex	Disease duration (years) (t0)	Modified H&Y (t0)	MoCA (t0)	LEDD max. mg/day (t0)	History of falls (t0)	Number of freezers (0 = no freezer; 1 = freezer) (t0)	MDSUPDRS I-IV (t0)	PASE (t0)
1	0	72	0	1	2	26	375	10	0	34	182.33
2	0	74	0	6	2	18	125	4	1	78	49.05
3	1	53	0	14	2	29	740	0	1	50	80.58
4	1	57	1	13	2.5	28	501	2	1	78	78.72
5	1	66	1	11	2.5	30	1120	10	0	67	179.98
6	0	60	1	2	2	27	400	0	0	39	238.94
7	1	82	0	8	2.5	30	750	3	1	73	134.4
8	1	74	0	5	2	29	375	0	1	78	160.63
9	0	65	0	6	2	27	1095	0	1	68	211.81
10	0	67	0	4	2.5	28	1300	3	0	44	246.43
11	0	51	0	7	2.5	28	1150	8	1	46	180.79
12	0	60	1	20	2.5	29	2400	6	1	62	71.13
13	0	68	1	8	2	28	450	0	0	59	40
14	0	73	0	11	2	19	1555	0	0	76	68.18
15	1	82	0	1	2.5	19	150	3	0	61	45.02
16	1	63	0	6	2	29	1738	1	1	76	97.72
17	1	78	0	4	2	26	400	0	0	68	170.96
18	1	68	0	10	2.5	28	1675	6	1	79	76.18
19	0	56	1	1	2	29	750	1	0	70	93.03
20	0	74	0	12	2.5	22	375	0	1	78	96.61
21	0	59	0	6	2	25	1464	1	0	53	89.92
22	1	71	0	15	2	30	1031	2	0	51	151.36
23	1	74	1	7	2.5	23	475	0	1	73	118.71
24	0	51	0	2	2	28	505	1	0	50	95.03

## Sheet: Safety
	Falls	Near falls	Number of adverse events_dizziness	Number of adverse events_headeache	Number of adverse events_eyestrain	Number of adverse events_other
1	0	0	1	0	0	0
2	0	1	4	0	0	0
3	0	0	0	0	0	0
4	0	1	0	0	0	2
5	0	0	0	0	0	0
6	0	0	0	0	0	2
7	0	0	0	0	0	0
8	0	0	1	0	0	1
9	0	0	0	0	0	2
10	0	0	1	0	0	0
11	0	0	0	0	0	0
12	0	0	1	2	0	5
13	0	0	3	0	0	0
14	0	0	0	0	0	1
15
16	0	0	0	0	0	1
17	0	0	0	0	0	0
18	0	0	2	0	0	0
19	0	0	1	0	0	5
20	0	0	0	0	0	4
21	0	2	0	0	0	2
22	0	0	0	0	0	0
23	0	0	1	0	0	0
24	0	0	0	0	0	2

## Sheet: Adherence
	Session adherence_mean	Session adherence_Week 1	Session adherence_Week 2	Session adherence_Week 3	Session adherence_Week 4	Session adherence_Week 5	Session adherence_Week 6	Active minutes/session adherence_mean	Active minutes_total	Active minutes/session adherence_Week 1	Active minutes/session adherence_Week 2	Active minutes/session adherence_Week 3	Active minutes/session adherence_Week 4	Active minutes/session adherence_Week 5	Active minutes/session adherence_Week 6
1	103.448	120	100	100	100	120	75	99.4444	897	101.667	102	98	100	98.3333	96.6667
2	96.7742	100	80	100	100	100	100	95.5797	980	86.6667	112.5	83.3333	113.333	92.5	85.1449
3	100	140	120	120	100	80	62.5	86.8462	863	84.2857	85	86.6667	92	95	78.125
4	85.1852	120	100	80	60	75	66.6667	85.9444	504	100	94	55	36.6667	100	130
5
6	107.407	120	120	100	100	100	100	91.1111	774	78.3333	83.3333	90	94	96	105
7	117.241	120	140	140	40	140	125	87.873	911	95	90.9524	77.1429	75	97.1429	92
8	103.226	120	140	80	100	80	100	84.6839	794	60	72.381	100.833	76	98.3333	100.556
9	107.407	120	100	120	100	100	100	83.8889	767	60	76.6667	120	72	128	46.6667
10
11	100	120	120	60	60	140	100	73.249	559	75	83.3333	66.6667	53.3333	64.2857	96.875
12
13	110.714	140	100	100	100	100	133.333	69.4444	644	56.6667	68	94	88	60	50
14	90	100	100	80	80	80	100	96.8056	781	92	88	100	88.3333	112.5	100
15
16	134.483	140	140	120	140	140	125	90.3254	1053	84.2857	78.5714	91.6667	95.7143	95.7143	96
17	78.5714	60	80	100	60	80	100	61.4306	283	50	78.75	49	80	57.5	53.3333
18	124.138	120	120	120	120	140	125	97.3995	1053	91.6667	85	100	82.7778	114.286	110.667
19	46.875	80	60	20	20	60	42.8571	105.694	315	87.5	60	100	160	93.3333	133.333
20	103.571	100	100	100	100	120	100	101.111	878	110	100	97.3333	96	100	103.333
21	96.4286	100	80	120	100	80	100	74.3889	613	92	52.5	83.3333	76	65.8333	76.6667
22	133.333	140	120	120	140	140	150	88.621	963	95.2381	78.3333	93.3333	96.6667	78.5714	89.5833
23	138.71	140	140	120	140	140	150	97.5044	1257	81.4286	96.1905	108.889	102.857	93.8095	101.852
24	106.25	100	120	100	100	100	114.286	89.7917	909	100	100	84	84	92	78.75

## Sheet: Game-play settings
	B_Week 1	B_Week 2	B_Week 3	B_Week 4	B_Week 5	B_Week 6	HB_Week 1	HB_Week 2	HB_Week 3	HB_Week 4	HB_Week 5	HB_Week 6	MP_Week 1	MP_Week 2	MP_Week 3	MP_Week 4	MP_Week 5	MP_Week 6	PW_Week 1	PW_Week 2	PW_Week 3	PW_Week 4	PW_Week 5	PW_Week 6	S_Week 1	S_Week 2	S_Week 3	S_Week 4	S_Week 5	S_Week 6
1	2	2	2	2	2	2	2	2	2	3	4	4	2	2	3	3	3	3	2	3	4	5	5	5	2	2	2	3	4	4
2	1	1	1	1	1	1	1	1	1	1	1	1				1	1	1						1	1	1	2	2	2	2
3	1	2	2	3	3	5	3	4	4	5	5	5	1	2	3	4	4	5	2	3	4	5	5	5	1	2	2	3	3	5
4	1	1	2	2	1	1	1	1	1	2	2	3	1	2	2	2	2	3	2	2	2	2	2	2	1	1	2	2	2	2
5
6	1	1	1	1	1	2	2	2	3	4	4	4	1	2	3	3	4	4	2	2	3	3	4	4	1	1	2	2	3	2
7	1	1	1	1	1	1	2	3	4	4	4	5	1	2	3	3	3	3	2	3	3	3	3	3	1	2	2	2	2	2
8	1	1	1	1	1	1	1	2	2	2	3	3	1	1	2	2	2	2	1	1	1	1	2	2	1	1	1	1	2	2
9	1	1	1	2	2	2	1	2	2	3	4	4	2	3	3	4	4	4	2	3	4	5	5	5	1	2	2	3	3	3
10
11	1	2	3	3	4	5	2	3	3	4	4	4	1	2	3	3	3	3	1	2	2	3	3	4	1	2	3	3	3	3
12
13	1	1	1	1	1	1	2	3	3	3	4	4	1	2	3	3	3	3	2	3	3	3	4	5	2	3	3	3	3	3
14	1	1	1	1	1	1	1	1	2	2	2	2	1	1	1	2	2	2	1	1	2	2	3	3	1	2	2	2	2	2
15
16	1	1	1	2	2	2	2	2	2	2	2	2	2	2	2	3	3	3	2	3	3	3	3	3	1	1	2	2	2	2
17	2	2	2	3	3	3	2	3	4	4	4	4	2	2	3	4	4	4	2	2	2	2	2	3	2	2	3	3	3	3
18	1	1	1	1	1	2	2	2	2	3	4	5	1	2	3	3	4	5	2	2	3	3	3	3	1	2	2	2	2	2
19	1	1	1				2	2	3	3	3	3	1	1	2	2	2	2	2	2	3	3	3	3	1	1	2	2	2	2
20	1	1	1	2	1	2	1	2	2	2	2	2	1	1	1	2	2	2	1	2	2	2	2	3	1	1	2	2	2	2
21	1	1	1	1	1	2	2	3	4	4	4	4	1	1	2	3	3	3	2	3	3	3	3	3	1	2	2	3	3	3
22	1	1	1	1	2	2	2	2	2	3	4	5	2	2	3	3	4	4	2	2	3	3	3	4	1	1	2	2	2	3
23	1	1	1	1	1	1	1	2	2	2	2	2	1	2	2	2	2	2	2	2	2	2	2	2	1	1	2	2	2	2
24	2	2	2	2	2	2	2	2	3	4	5	5	2	3	4	4	5	5	2	2	3	4	4	4	2	2	2	3	3	3

## Sheet: Game-play statistics
	BB1 performance	HB1 performance	MP1 performace	PW1 performance	SM1 performance	BB2 performance	HB2 performance	MP2 performace	PW2 performance	SM2 performance	BB3 performance	HB3 performance	MP3 performance	PW3 performance	SM3 performance	BB4 performance	HB4 performance	MP4 performance	PW4 performance	SM4 performance	BB5 performance	HB5 performance	MP5 performance	PW5 performance	SM5 performance	BB6 performance	HB6 performance	MP6 performance	PW6 performance	SM6 performance	TOTAL meters	TOTAL reaches	Total s2s-squat
1	76.67	99	70.57	100		83	98.68	63.62	100		90	98.83	77.06	100		94	99.03	64.39	96.04		94.17	87.85	69.68	96.88		96.67	89.76	76.25	99.31		12727.7	22923.6	3535
2	50	98.74				50	98.82				50	98.33				50	98.8	78.16			50	98.65	82.1			53.33	98.65	76.49	65.66		6536.94	11674.5	1049
3	55.45	99.1	82	99.48	82.11	63.64	93.72	75.94	95.08	80.35	73	88.66	80.73	95.33	79.47	80	37	66.36	77.6	74.63	74.29	62.51	68.82	70.57	76.45	97.5	78.47	68.24	86.2	76.65	11373.3	17972	2388
4	52.72	99.01	93.54	89.45	96.26	52.5	99.19	89.74	97.4	91.85	60	98.88	93.69	92.5	93.93	50	98.35	96.24	97.92	95.83	60	99.51	90.55	54.38	94.4	55	99.29	74.55	95.31	95.74	5517.4	5413	506
5
6	75	98.72	71.99	98.61	72.13	70	98.74	84.86	96.88	86.895	70	98.87	62.58	99.54	78.47	68.89	95.06	69.46	100	89.56	80	99.78	62.88	99.17	70.54	100	99.36	62.59	100	72.16	9326.23	12765	2227
7	69.29	99.17	93.07	98.44	97.34	63.57	99.59	82.528	99.4	91.96	62.73	98.92	92.36	100	96.61	60	95.83	76.72	100	77.52	62.31	98.27	83.74	96.79	86.52	69	89.97	83.28	100	81.46	11049.5	16235	1941
8	50	99.21	71.01	90.48		50	98.5	88.87	100	93.83	50	98.96	83.87	100	92.67	50	96.66	88.79	95.83	96.82	50	96.35	76.35	94.53	77.9	50	96.31	84.94	94.44	87.79	9554.45	11407.7	697
9	60	99.45	93.88	100	91.36	70	99.58	77.41	86.98	91.28	72.78	99.3	68.9	99.11	81.92	94.29	99.14	89.62	79.86	96.14	90	99.23	41.85	95.33	89.98	90	97.62	20	79.86	95.45	12190.7	18758	1893
10
11	75.55	99.09	90.76	98.77	93.01	91	98.88	70.89	98.13	77.69	97.5	99.06	78.78	100	85.17	100	97.9	97.94	98.61	96.22	100	94.5	92.85	100	96	100	95.58	90.59	100	95.5	7390.28	11035	2549
12
13	55.56	99.38	94.7	79.69	81.33	60	98.64	96.16	100	94.85	60	98.95	73.21	100	74.18	60	99.34	70.89	98.61		66.67	97.52	84.93	100		60	97.66	96.09	99.48		6958.6	12212.4	1223
14	50	97.76	67.98	97.53		50	98.85	64.18	95.06		50	98.78	81.53	78.91		50	97.99	67.88	75.69	60.13	50	98.25	82.41	99.54	84.17	50	98.43	72.69	97.5	81.82	8481.51	9757.8	516
15
16	53	98.65	96.37	99.43	96.79	56.36	99.04	86.48	97.35	96.89	60	91.76	98.57	99.62	96.37	65	98.69	89.59	99.36	93.91	63.08	98.62	95.91	96.72	96.02	70	99.1	96.37	98.15	96.22	13006.6	15420	1708
17	76.67	98.94	97.72	97.92		80	97.08	84.96	87.5		80	89.25	70.62	82.29		80	90.89	68.22	100		82.5	86.9	79.38	98.44		76.67	92.21	72.36	88.89		2837.16	6011.97	853
18	59.09	99.04	92.39	100	85.13	64.55	99.21	78.7	88.89	84.7	70.83	99.16	86.03	100	90	63	98.9	77.61	99.17	83.52	62.35	96.22	81.29	100	86.38	77.78	66.9	76.25	100	87.58	21157.3	22901	2250
19	70	100	88.55	100	91	70	99.12	100	100	97.59	70	99.44	100	100	95.83		98.81	64.32	100	74.51		99.07	75.68	98.96	77.36		99.33	85.05	100	86.88	4081.77	5625	440
20	60	99.24	73.85	89.9		60	99.23	70.27	97.5		61	98.55	72.02	90.91		68	98.84	82.76	100		61.67	98.98	69.34	100		70	98.87	63.56	99.31		11154.8	14754.1	1720
21	64.44	90.18	90.18	100	93.3	70	98.86	81.8	98.96	86.11	70	98.78	98.23	100	97.72	72.5	99.06	87.51	100	96.39	74.29	99.61	80.16	75.69	96.28	88	98.93	96.95	91.67	96.31	11658.8	14325	1753
22	60	98.61	95.92	87.11	96.52	60	99.03	87.41	100	91.94	60	99.25	95.66	99.62	94.66	71.67	99.04	96.93	92.86	93.55	91.82	98.39	94.44	100	96.51	96.67	64.42	84.99	100	95.79	12328.2	15529	2421
23	50	99.27	98.32	92.5		50	98.89	82.49	99.17		50	98.7	75.59	95.31	74.34	50	98.63	82.27	97.08	89.91	50	98.93	79.22	93.33	83.93	50.5	98.88	74.37	98.68	90.63	9842.8	16044.5	916
24	70	99.43	65.03	100		71.67	99.03	71.14	100		68.57	98.75	81.76	100		72.5	99.43	73.13	94.58		72.5	94.89	69.33	94.44		76	93.66	83.01	97.18		12601.9	23597.1	2072
	Note. Missing data for Smash performance scores resulted from a bug in the software encountered at the onset of the trial, which was subsequently resolved.

## Sheet: User experience
	UEQ_Attractiveness	UEQ_Perspicuity	UEQ_Efficiency	UEQ_Dependability	UEQ_Stimulation	UEQ_Novelty	Acceptability_useful	Acceptability_motivating	Acceptability_challenging	Acceptability_fun	Acceptability_user-friendly	Acceptability_suitable	Acceptability_recommend to peers	Acceptability_continue training	Acceptability_A. very disappointed	Acceptability_B. somewhat dissapointed	Acceptability_C. not disappointed
1							10	8	8	10	10	7	100	99	1	0	0
2	2.16667	0.5	1.5	1.75	2	1.25	8	9	9	9	8	9	100	100	1	0	0
3	1.5	1	1.5	1	1.75	2.5	7	7	7	7	7	7	67	70	1	0	0
4	0.833333	0.75	-1.25	0	0	-0.5	1	9	6	7	7	9	100	72	0	1	0
5
6	2.83333	3	1.25	2.5	1.25	1.5	9	6	9	8	7	7	85	95	0	1	0
7	1.66667	2	2	0.5	1.5	1.75	8	8	9	8	5	5	52	80	1	0	0
8	0.666667	1.75	-0.25	0	0.5	0.75	8	7	6	7	8	7	65	60	1	0	0
9	2	2.75	1.5	0.75	2.25	2	9	10	10	10	1	0	100	100	0	1	0
10							7	6	2	9	5	8	70	70	0	1	0
11	3	3	3	2.25	3	3	10	10	10	10	8	10	100	100	1	0	0
12							8	8	9	8	10	10	90	95	1	0	0
13	3	3	2.25	3	3	3	10	10	10	10	10	8	99	99	1	0	0
14	3	2.75	2.5	2.75	3	3	10	10	10	10	9	10	100	100	1	0	0
15
16	0.833333	1.25	0.5	1.5	1	-1	9	10	10	10	5	8	100	100	1	0	0
17	2	2	2.25	1	2	1.5	7	6	5	7	8	8	75	60	1	0	0
18	2.16667	2.25	1.5	1.25	2	2.5	10	10	10	10	7	8	90	100	1	0	0
19	1.83333	1.75	1.5	1.75	1.75	2.25	10	5	5	8	10	7	100	100	1	0	0
20							10	10	10	10	10	6	100	100	1	0	0
21	1.83333	2.25	0	1.5	1	1.25	8	4	8	8	9	6	75	93	1	0	0
22	2.66667	2.25	2	2	2.75	2.25	10	10	10	10	8	10	99	99	1	0	0
23	2.16667	0.5	2	2	2.5	-0.25	8	8	8	8	7	8	80	70	1	0	0
24	1.66667	2	1.5	1	1.75	0.75	8	9	8	7	7	7	70	90	0	1	0

## Sheet: Gait-and-balance
	TUG (t0)	TUG (t1)	TUG (t2)	FTSTS(t0)	FTSTS(t1)	FTSTS(t2)	10MWT_IWW (t0)	10MWT_IWW (t1)	10MWT_IWW (t2)	Mini-BESTest (t0)	Mini-BESTest (t1)	Mini-BESTest (t2)	MDS-UPDRSIII (t0)	MDS-UPDRSIII (t1)	MDS-UPDRSIII (t2)	LPAS (t0)	LPAS (t1)	LPAS (t2)
1	7.5	7.43	6.75	20.5	11.85	8.53	8.03167	7.72398	6.67606	25	24	26	15	18	25	18	18	18
2	22.85	24.41	23.25	21.34	23.69	24.56	10.765	10.151	8.6719	15	20	18	35	37	37	12	15	13
3	8.35	8.28	7.44	12.16	11.34	9.41	7.95195	7.48193	7.06408	27	27	27	21	29	35	18	18	18
4	18.31	12.18	14.31	18.25	20.13	16.94	14.5513	10.3099	12.4671	15	16	11	38	42	39	17	18	17
5
6	8.75	7.47	7.57	14.06	12.9	9.81	7.72677	7.78565	8.1094	24	21	23	13	15	15	18	18	18
7	9.1	9.31	9.4	11.2	9.65	12.53	8.78044	8.5679	8.04882	22	23	21	34	33	35	18	18	18
8
9	7.19	8.66	7.91	11.81	14.35	10.4	7.84548	7.65952	8.20616	24	26	27	30	37	30	18	18	18
10
11	11.94	13.97	11.07	10.06	8.5	8.47	8.58683	9.11813	8.18812	22	20	21	27	28	38	18	18	18
12
13	13.63	13.25	10.88	17.91	21.1	16.85	10.984	9.68986	10.3418	20	18	20	31	32	27	18	18	18
14	14.81	12.41	13.13	24.53	27.06	24.38	9.23532	7.94998	8.77046	24	22	21	45	44	48	18	18	16
15
16	11.7	10.22	9.78	16.14	17.18	10.56	9.02209	8.627	8.72264	19	22	22	30	26	36	18	15	18
17	7.47	8.1	6.84	13.51	12.91	10.87	7.18408	6.93459	7.15901	24	23	24	25	26	27	18	18	18
18	9.56	8.44	8.09	13.6	12.97	10.34	7.70425	8.15835	7.88408	23	20	21	29	29	27	16	17	18
19	14.91	12	11.78	28.03	15.46	26.72	12.3397	10.0482	8.96908	21	22	24	33	20	19	17	18	18
20	15.57	13.44	11.12	39.34	31.9	11.72	10.9939	10.3066	8.93148	17	22	25	61	66	59	16	17	18
21	7.28	8.47	7.31	12.03	14.53	12.72	6.89542	6.53336	6.77243	23	24	24	22	24	26	18	18	18
22	11.75	9.68	10.87	11.35	16.1	8.97	7.94455	7.59996	8.02705	27	27	27	22	23	19	18	18	18
23	12.37	12.5	12.31	12	14.56	12.34	9.02619	9.55134	8.96622	19	19	20	46	42	41	15	15	17
24	8.22	7.15	7.56	12.37	11.32	9.68	7.8988	7.51017	7.54826	27	25	27	33	30	42	18	18	18

## Sheet: IWW(10MWT)
	walking speed			step length			step width			cadence
	t0	t1	t2	t0	t1	t2	t0	t1	t2	t0	t1	t2
1	125.042	128.435	150.143	70.2702	70.7309	76.6358	11.7989	11.7519	8.74963	112.824	112.512	121.691
2	93.2258	98.8448	115.52	56.1318	58.6206	62.9637	11.5493	10.0455	9.37313	101.896	105.436	115.601
3	125.896	133.799	141.778	69.216	76.6466	80.7326	14.8678	14.6568	14.5054	111.962	107.213	108.794
4	68.7572	97.1118	80.3286	41.1577	52.7086	44.1479	20.4998	19.2043	22.8781	102.789	112.088	113.499
5
6	129.715	128.653	123.39	71.2412	71.7938	70.0927	8.15155	10.5656	11.95	113.353	111.647	108.585
7	114.031	117.057	124.285	63.9397	65.1957	66.9884	7.08309	7.64275	8.91875	111.341	110.287	113.869
8
9	127.507	130.694	121.767	70.5198	70.7623	67.7196	14.1251	15.6516	14.1526	111.964	113.684	112.545
10
11	116.576	109.771	122.32	70.9192	68.8207	72.3741	6.91134	9.72856	8.76416	103.316	101.301	105.434
12
13	91.4073	102.987	96.8715	58.1036	60.6647	57.7184	7.29472	6.14172	7.55007	97.8563	105.288	100.406
14	108.472	125.857	114.191	68.9685	75.2836	70.2238	13.0247	9.759	9.87485	96.9048	103.103	101.012
15
16	111.268	116.141	114.755	68.6583	69.0741	67.7692	13.6647	13.7307	12.8011	99.6766	104.626	104.282
17	139.355	144.144	139.85	86.9496	88.4488	85.8705	6.71341	5.95545	6.93568	101.429	102.023	100.86
18	130.106	122.681	127.001	73.7374	70.4964	75.9898	5.90259	9.23863	6.27252	110.089	109.936	103.218
19	81.111	99.3068	111.48	57.0695	62.6711	68.2807	7.49952	6.33836	7.48842	89.0683	100.609	102.862
20	91.0757	97.2068	112.039	51.1458	57.3622	62.445	15.3234	13.4318	14.2395	109.519	106.83	110.895
21	145.463	151.257	147.912	85.3503	90.2749	88.8201	12.2017	10.8501	8.82054	108.728	106.932	104.05
22	126.516	130.44	124.023	68.1518	69.3944	67.3588	10.0361	10.4712	10.0208	117.591	117.787	112.503
23	111.095	104.882	111.682	52.3254	49.4079	51.7819	10.2509	8.75068	8.73448	136.195	135.985	134.256
24	126.722	133.352	133.158	65.1988	67.6049	67.4243	14.6137	11.8995	12.45	120.881	124.266	122.443

## Sheet: IWW(GDS)
	normalized walking speed			accuracy
	t0	t1	t2	t0	t1	t2
1	92.4461	84.6908	120.604	4.04628	3.49075	5.81735
2	72.3842	60.2209	60.8849	6.87682	6.09828	7.45402
3	98.9999	100.973	105.669	3.32688	2.6577	2.88383
4	49.0111	60.9766	54.2474	2.6939	3.51734	3.27409
5
6	84.8975	86.464	86.9255	3.67494	4.23788	3.53308
7	95.7132	96.4995	94.8873	6.87538	5.25768	6.48024
8
9
10
11	58.9853	56.8692	78.8981	4.24109	2.55884	3.52482
12
13	66.1457	74.3447	77.1075	4.27206	4.68086	6.23078
14	78.8568	88.3924	74.9289	4.51575	4.54765	4.50806
15
16	85.0153	90.1206	92.4476	5.45325	3.08113	5.24183
17	100.792	98.8431	95.4285	7.25681	5.16825	6.27455
18	76.324	81.2992	88.0221	2.86848	3.98528	3.54608
19	46.8549	74.532	72.8463	3.83385	4.70131	4.91432
20	35.3664	40.6054	65.1072	4.86608	5.04762	4.0546
21	112.817	112.582	109.392	5.02536	3.4467	2.76687
22	86.849	86.1993	93.7575	2.84068	2.91743	3.76231
23	57.8586	62.1172	58.9412	4.51178	4.11916	3.97287
24	90.6843	117.174	101.496	3.46378	4.78929	4.77321

## Sheet: IWW(HT)
	turning time			success rate
	t0	t1	t2	t0	t1	t2
1	1.83333	1.73333	1.8	50	0	0
2	2.51667	4.45	2.1	0	0	0
3	1.45	1.65	1.23333	100	50	50
4	3.53333	1.65	2.36667	0	0	0
5
6	1.43333	1.51667	1.15	50	50	50
7	2.1	1.51667	1.58333	0	50	50
8
9
10
11	1.26667	1.1	1.03333	50	100	50
12
13	1.43333	2.28333	1.36667	50	0	50
14	1.5	1.4	1.68333	0	50	0
15
16	2.13333	1.31667	1.36667	0	50	50
17	1.71667	1.68333	1.38333	50	0	0
18	2.73333	1.3	1.43333	0	0	50
19	1.91667	1.28333	1.2	50	100	50
20	1.41667	1.61667	1.58333	0	0	0
21	1.35	1.03333	1.15	0	50	0
22	1	2.25	0.95	50	0	100
23	4.13333	2.98333	2.65	0	0	0
24	1.58333	1.25	1.15	50	0	0

[truncated: 3 more sheets: IWW(OA), IWW(T), Questionnaires]
